# Supplementary material for: SIRT6-dependent cysteine monoubiquitination in the PRE-SET domain of Suv39h1 regulates the NF-κB pathway
Source: Nat Commun. 2018 Jan 9;9:101. doi: 10.1038/s41467-017-02586-x (PMC5760577; doi:10.1038/s41467-017-02586-x)
Supplement: Supplementary file 3 — Supplementary Dataset 1 [file 41467_2017_2586_MOESM3_ESM.xlsx]

## Sheet: Suv91(+SIRT6)_cys_glygly
m/z meas.	Mr calc.	z	Δ m/z [ppm]	Mascot Scores	#Cmpds.	P (misscleavage)	Sequence	Modifications	Type fragmentation	AA Range	Accession	Protein
406.23	1215.66	3	3.84	25.2	1	1	K.LSCPALGVSKK.N	GlyGly: 2	CID	28 - 38	SUV91_MOUSE	Histone-lysine N-methyltransferase SUV39H1 OS=Mus musculus GN=Suv39h1 PE=1 SV=1
413.236	824.455	2	3.28	34.7	1	0	R.IAFFATR.T		CID	347 - 353	SUV91_MOUSE	Histone-lysine N-methyltransferase SUV39H1 OS=Mus musculus GN=Suv39h1 PE=1 SV=1
493.745	985.469	2	7.12	33.0	1	0	R.YDLCIFR.T	Carbamidomethyl: 4	CID	243 - 249	SUV91_MOUSE	Histone-lysine N-methyltransferase SUV39H1 OS=Mus musculus GN=Suv39h1 PE=1 SV=1
509.256	1016.49	2	4.26	28.3	1	0	R.WEQELNAK.R		CID	131 - 138	SUV91_MOUSE	Histone-lysine N-methyltransferase SUV39H1 OS=Mus musculus GN=Suv39h1 PE=1 SV=1
516.283	1030.55	2	3.5	40.7	1	0	K.LSCPALGVSK.K	Carbamidomethyl: 3	CID	28 - 37	SUV91_MOUSE	Histone-lysine N-methyltransferase SUV39H1 OS=Mus musculus GN=Suv39h1 PE=1 SV=1
580.331	1158.64	2	3.85	35.9	3	1	K.LSCPALGVSKK.N	Carbamidomethyl: 3	CID	28 - 38	SUV91_MOUSE	Histone-lysine N-methyltransferase SUV39H1 OS=Mus musculus GN=Suv39h1 PE=1 SV=1
587.307	1172.59	2	5.11	35.1	1	1	R.WEQELNAKR.S		CID	131 - 139	SUV91_MOUSE	Histone-lysine N-methyltransferase SUV39H1 OS=Mus musculus GN=Suv39h1 PE=1 SV=1
595.798	1189.58	2	4.59	41.5	1	0	R.SFVYINEYR.V		CID	159 - 167	SUV91_MOUSE	Histone-lysine N-methyltransferase SUV39H1 OS=Mus musculus GN=Suv39h1 PE=1 SV=1
599.288	1196.56	2	3.5	56.6	2	0	K.FAYNDQGQVR.L		CID	203 - 212	SUV91_MOUSE	Histone-lysine N-methyltransferase SUV39H1 OS=Mus musculus GN=Suv39h1 PE=1 SV=1
647.799	1293.58	2	4.48	50.0	2	0	K.AGQPIYECNSR.C	Carbamidomethyl: 8	CID	215 - 225	SUV91_MOUSE	Histone-lysine N-methyltransferase SUV39H1 OS=Mus musculus GN=Suv39h1 PE=1 SV=1
656.848	1311.68	2	3.71	34.3	1	1	K.GIRYDLCIFR.T	Carbamidomethyl: 7	CID	240 - 249	SUV91_MOUSE	Histone-lysine N-methyltransferase SUV39H1 OS=Mus musculus GN=Suv39h1 PE=1 SV=1
670.865	1339.71	2	0.91	45.5	2	1	K.IREQEYYLVK.W		CID	54 - 63	SUV91_MOUSE	Histone-lysine N-methyltransferase SUV39H1 OS=Mus musculus GN=Suv39h1 PE=1 SV=1
676.309	1350.6	2	3.76	40.6	1	0	K.AGQPIYECNSR.C	GlyGly: 8	CID	215 - 225	SUV91_MOUSE	Histone-lysine N-methyltransferase SUV39H1 OS=Mus musculus GN=Suv39h1 PE=1 SV=1
681.231	1360.44	2	4.34	64.0	1	0	R.CCCGYDCPNR.V	Carbamidomethyl: 1, 2, 3, 7	CID	226 - 235	SUV91_MOUSE	Histone-lysine N-methyltransferase SUV39H1 OS=Mus musculus GN=Suv39h1 PE=1 SV=1
703.829	1405.64	2	2.16	68.7	1	0	K.SSWNQLQDLCR.L	Carbamidomethyl: 10	CID	14 - 24	SUV91_MOUSE	Histone-lysine N-methyltransferase SUV39H1 OS=Mus musculus GN=Suv39h1 PE=1 SV=1
709.68	2126	3	6.84	56.9	1	2	K.KNLYDFEVEYLCDYKK.I	Carbamidomethyl: 12	CID	38 - 53	SUV91_MOUSE	Histone-lysine N-methyltransferase SUV39H1 OS=Mus musculus GN=Suv39h1 PE=1 SV=1
709.742	1417.46	2	4.7	44.0	1	0	R.CCCGYDCPNR.V	Carbamidomethyl: 3; GlyGly: 1, 7	CID	226 - 235	SUV91_MOUSE	Histone-lysine N-methyltransferase SUV39H1 OS=Mus musculus GN=Suv39h1 PE=1 SV=1
725.817	1449.62	2	2.93	42.2	1	0	R.GYPDSENTWEPR.Q		CID	66 - 77	SUV91_MOUSE	Histone-lysine N-methyltransferase SUV39H1 OS=Mus musculus GN=Suv39h1 PE=1 SV=1
738.254	1474.48	2	6.18	36.7	1	0	R.CCCGYDCPNR.V	Carbamidomethyl: 2, 3; GlyGly: 1, 7	CID	226 - 235	SUV91_MOUSE	Histone-lysine N-methyltransferase SUV39H1 OS=Mus musculus GN=Suv39h1 PE=1 SV=1
740.344	2218.01	3	-0.17	45.5	1	0	K.NSFVMEYVGEIITSEEAER.R	Oxidation: 5	CID	267 - 285	SUV91_MOUSE	Histone-lysine N-methyltransferase SUV39H1 OS=Mus musculus GN=Suv39h1 PE=1 SV=1
745.871	1489.72	2	2.44	77.6	1	0	R.MDSNFGLAGLPGSPK.K		CID	379 - 393	SUV91_MOUSE	Histone-lysine N-methyltransferase SUV39H1 OS=Mus musculus GN=Suv39h1 PE=1 SV=1
753.867	1505.72	2	0.12	59.1	1	0	R.MDSNFGLAGLPGSPK.K	Oxidation: 1	CID	379 - 393	SUV91_MOUSE	Histone-lysine N-methyltransferase SUV39H1 OS=Mus musculus GN=Suv39h1 PE=1 SV=1
762.913	1523.81	2	1.14	61.2	2	0	R.HLDPNLANYLVQK.A		CID	109 - 121	SUV91_MOUSE	Histone-lysine N-methyltransferase SUV39H1 OS=Mus musculus GN=Suv39h1 PE=1 SV=1
768.389	1534.76	2	4.99	43.9	2	1	R.LKAGQPIYECNSR.C	Carbamidomethyl: 10	CID	213 - 225	SUV91_MOUSE	Histone-lysine N-methyltransferase SUV39H1 OS=Mus musculus GN=Suv39h1 PE=1 SV=1
777.395	1552.77	2	1.79	89.4	4	0	R.ITVENEVDLDGPPR.S		CID	145 - 158	SUV91_MOUSE	Histone-lysine N-methyltransferase SUV39H1 OS=Mus musculus GN=Suv39h1 PE=1 SV=1
777.715	2330.11	3	5.83	29.2	1	1	R.KNSFVMEYVGEIITSEEAER.R		CID	266 - 285	SUV91_MOUSE	Histone-lysine N-methyltransferase SUV39H1 OS=Mus musculus GN=Suv39h1 PE=1 SV=1
829.746	2486.21	3	2.36	46.9	1	2	R.KNSFVMEYVGEIITSEEAERR.G		CID	266 - 286	SUV91_MOUSE	Histone-lysine N-methyltransferase SUV39H1 OS=Mus musculus GN=Suv39h1 PE=1 SV=1
935.917	1869.81	2	3.57	80.7	1	0	K.NLYDFEVEYLCDYK.K	Carbamidomethyl: 11	CID	39 - 52	SUV91_MOUSE	Histone-lysine N-methyltransferase SUV39H1 OS=Mus musculus GN=Suv39h1 PE=1 SV=1
999.965	1997.91	2	3.89	80.2	1	1	K.NLYDFEVEYLCDYKK.I	Carbamidomethyl: 11	CID	39 - 53	SUV91_MOUSE	Histone-lysine N-methyltransferase SUV39H1 OS=Mus musculus GN=Suv39h1 PE=1 SV=1
1028.48	2054.93	2	6.17	52.3	1	1	K.NLYDFEVEYLCDYKK.I	GlyGly: 11	CID	39 - 53	SUV91_MOUSE	Histone-lysine N-methyltransferase SUV39H1 OS=Mus musculus GN=Suv39h1 PE=1 SV=1
1102.02	2202.02	2	4.51	127.4	3	0	K.NSFVMEYVGEIITSEEAER.R		CID	267 - 285	SUV91_MOUSE	Histone-lysine N-methyltransferase SUV39H1 OS=Mus musculus GN=Suv39h1 PE=1 SV=1

## Sheet: Suv91(+SKP2)_cys_glygly
m/z meas.	Mr calc.	z	Δ m/z [ppm]	Mascot Scores	#Cmpds.	P	Sequence	Modifications	Type	Range	Accession	Protein
536.374	1070.53	2	191.12	38.7	1	0	R.EQEYYLVK.W		CID	56 - 63	SUV91_MOUSE	Histone-lysine N-methyltransferase SUV39H1 OS=Mus musculus GN=Suv39h1 PE=1 SV=1
681.278	1360.44	2	73.21	44.0	1	0	R.CCCGYDCPNR.V	Carbamidomethyl: 3, 7; GlyGly: 1	CID	226 - 235	SUV91_MOUSE	Histone-lysine N-methyltransferase SUV39H1 OS=Mus musculus GN=Suv39h1 PE=1 SV=1
703.874	1405.64	2	65.78	76.8	1	0	K.SSWNQLQDLCR.L	Carbamidomethyl: 10	CID	14 - 24	SUV91_MOUSE	Histone-lysine N-methyltransferase SUV39H1 OS=Mus musculus GN=Suv39h1 PE=1 SV=1
762.956	1523.81	2	57.55	37.8	1	0	R.HLDPNLANYLVQK.A		CID	109 - 121	SUV91_MOUSE	Histone-lysine N-methyltransferase SUV39H1 OS=Mus musculus GN=Suv39h1 PE=1 SV=1
