# Supplementary material for: SIRT6-dependent cysteine monoubiquitination in the PRE-SET domain of Suv39h1 regulates the NF-κB pathway
Source: Nat Commun. 2018 Jan 9;9:101. doi: 10.1038/s41467-017-02586-x (PMC5760577; doi:10.1038/s41467-017-02586-x)
Supplement: Supplementary file 4 — Supplementary Dataset 2 [file 41467_2017_2586_MOESM4_ESM.xls]

## Sheet: Replica 1 -sirt6
Cmpd.	m/z meas.	Mr calc.	z	Δ m/z [ppm]	RMS90 [ppm]	Rt [min]	Scores	#Cmpds.	Site [%]	Rank	P	Sequence	Modifications	Type	Range	Accession	Protein	peptide Intensity	IntCov. [%]
1330	769.377	1536.77	2	-20.2	75.51	32.31	101.1 (M:101.1)	8		1	0	K.TSELLSGMGVSALEK.E	Oxidation: 8	CID	29 - 43	SKP2_HUMAN	S-phase kinase-associated protein 2 OS=Homo sapiens GN=SKP2 PE=1 SV=2	1808151	58
1330	769.377	1536.77	2	-20.2	53.3	32.31	32.3 (M:32.3)	8		1	0	K.TSELLSGMGVSALEK.E	Oxidation: 8	ETD	29 - 43	SKP2_HUMAN	S-phase kinase-associated protein 2 OS=Homo sapiens GN=SKP2 PE=1 SV=2	1808151	27
1586	609.01	1823.83	3	97.46	63.13	37.81	41.9 (M:41.9)	13		1	0	R.SFMDQPLAEHFSPFR.V	Oxidation: 3	ETD	168 - 182	SKP2_HUMAN	S-phase kinase-associated protein 2 OS=Homo sapiens GN=SKP2 PE=1 SV=2	913862	43
1595	912.953	1823.83	2	33.6	100.26	38.01	45.3 (M:45.3)	13		1	0	R.SFMDQPLAEHFSPFR.V	Oxidation: 3	CID	168 - 182	SKP2_HUMAN	S-phase kinase-associated protein 2 OS=Homo sapiens GN=SKP2 PE=1 SV=2	2516456	42
1258	551.279	1100.59	2	-42.21	552.49	30.65	28.1 (M:28.1)	1		1	0	R.LTLQKPSCL.-	Carbamidomethyl: 8; Acetyl: 5	CID	416 - 424	SKP2_HUMAN	S-phase kinase-associated protein 2 OS=Homo sapiens GN=SKP2 PE=1 SV=2	1363898	31
1181	530.313	1058.58	2	30.2	227.47	28.9	35.6 (M:35.6)	6		1	0	R.LTLQKPSCL.-	Carbamidomethyl: 8	CID	416 - 424	SKP2_HUMAN	S-phase kinase-associated protein 2 OS=Homo sapiens GN=SKP2 PE=1 SV=2	3361938	47
761	464.921	1391.74	3	0.21	387.14	19.44	25.4 (M:25.4)	1	50	1	2	K.SKGSDKDFVIVR.R	Acetyl: 6	CID	72 - 83	SKP2_HUMAN	S-phase kinase-associated protein 2 OS=Homo sapiens GN=SKP2 PE=1 SV=2	382185	22
761	464.921	1391.74	3	0.21	122.84	19.44	51.8 (M:51.8)	2		1	2	K.SKGSDKDFVIVR.R	Acetyl: 2	ETD	72 - 83	SKP2_HUMAN	S-phase kinase-associated protein 2 OS=Homo sapiens GN=SKP2 PE=1 SV=2	382185	41
1081	445.724	889.487	2	-59.96	189.43	26.59	48.6 (M:48.6)	25		1	0	K.SDLSTLVR.R		CID	300 - 307	SKP2_HUMAN	S-phase kinase-associated protein 2 OS=Homo sapiens GN=SKP2 PE=1 SV=2	20879154	64
1069	445.747	889.487	2	-8.36	297.44	26.33	66.8 (M:66.8)	25		1	0	K.SDLSTLVR.R		ETD	300 - 307	SKP2_HUMAN	S-phase kinase-associated protein 2 OS=Homo sapiens GN=SKP2 PE=1 SV=2	8550075	70
741	450.915	1349.73	3	-5.28	108.57	18.98	93.5 (M:93.5)	12		1	2	K.SKGSDKDFVIVR.R		ETD	72 - 83	SKP2_HUMAN	S-phase kinase-associated protein 2 OS=Homo sapiens GN=SKP2 PE=1 SV=2	4892297	59
748	450.964	1349.73	3	103.38	281.25	19.16	44.7 (M:44.7)	12		1	2	K.SKGSDKDFVIVR.R		CID	72 - 83	SKP2_HUMAN	S-phase kinase-associated protein 2 OS=Homo sapiens GN=SKP2 PE=1 SV=2	271153	57
1240	494.234	986.519	2	-65.84	111.94	30.24	26.7 (M:26.7)	11		1	0	K.NQEIWGIK.C		ETD	406 - 413	SKP2_HUMAN	S-phase kinase-associated protein 2 OS=Homo sapiens GN=SKP2 PE=1 SV=2	740764	60
1243	494.253	986.519	2	-27.4	288.9	30.54	49.4 (M:49.4)	11		1	0	K.NQEIWGIK.C		CID	406 - 413	SKP2_HUMAN	S-phase kinase-associated protein 2 OS=Homo sapiens GN=SKP2 PE=1 SV=2	3422069	73
455	504.741	1007.51	2	-46.95	271.56	12.02	50.2 (M:50.2)	14		1	0	K.NLHPDVTGR.L		CID	146 - 154	SKP2_HUMAN	S-phase kinase-associated protein 2 OS=Homo sapiens GN=SKP2 PE=1 SV=2	25422866	59
489	504.767	1007.51	2	4.56	314.96	12.82	21.8 (M:21.8)	14		1	0	K.NLHPDVTGR.L		ETD	146 - 154	SKP2_HUMAN	S-phase kinase-associated protein 2 OS=Homo sapiens GN=SKP2 PE=1 SV=2	2407365	43
1464	552.313	1102.65	2	-34.79	217.95	35.24	90.0 (M:90.0)	41		1	0	R.LLSQGVIAFR.C		CID	155 - 164	SKP2_HUMAN	S-phase kinase-associated protein 2 OS=Homo sapiens GN=SKP2 PE=1 SV=2	19841812	72
1427	552.349	1102.65	2	30.39	197.67	35.24	61.4 (M:61.4)	41		1	0	R.LLSQGVIAFR.C		ETD	155 - 164	SKP2_HUMAN	S-phase kinase-associated protein 2 OS=Homo sapiens GN=SKP2 PE=1 SV=2	3284539	56
991	558.287	1114.61	2	-48.4	299.79	24.58	58.2 (M:58.2)	9		1	1	K.KNQEIWGIK.C		CID	405 - 413	SKP2_HUMAN	S-phase kinase-associated protein 2 OS=Homo sapiens GN=SKP2 PE=1 SV=2	3243411	48
991	558.287	1114.61	2	-48.4	141.69	24.58	40.6 (M:40.6)	9		1	1	K.KNQEIWGIK.C		ETD	405 - 413	SKP2_HUMAN	S-phase kinase-associated protein 2 OS=Homo sapiens GN=SKP2 PE=1 SV=2	3243411	47
902	568.278	1134.6	2	-54.44	163.89	22.69	34.2 (M:34.2)	20		1	1	K.GSDKDFVIVR.R		ETD	74 - 83	SKP2_HUMAN	S-phase kinase-associated protein 2 OS=Homo sapiens GN=SKP2 PE=1 SV=2	1349153	45
898	568.28	1134.6	2	-50.92	220.37	22.59	66.1 (M:66.1)	20		1	1	K.GSDKDFVIVR.R		CID	74 - 83	SKP2_HUMAN	S-phase kinase-associated protein 2 OS=Homo sapiens GN=SKP2 PE=1 SV=2	5178097	67
1406	571.817	1141.65	2	-22.8	635.99	33.99	33.0 (M:33.0)	24		1	0	K.LQNLSLEGLR.L		ETD	208 - 217	SKP2_HUMAN	S-phase kinase-associated protein 2 OS=Homo sapiens GN=SKP2 PE=1 SV=2	16326746	58
1394	571.823	1141.65	2	-12.31	286.93	33.73	71.4 (M:71.4)	24		1	0	K.LQNLSLEGLR.L		CID	208 - 217	SKP2_HUMAN	S-phase kinase-associated protein 2 OS=Homo sapiens GN=SKP2 PE=1 SV=2	55855912	63
1297	585.823	1169.67	2	-29.14	112.06	31.56	31.5 (M:31.5)	47		1	0	R.LSDPIVNTLAK.N		ETD	218 - 228	SKP2_HUMAN	S-phase kinase-associated protein 2 OS=Homo sapiens GN=SKP2 PE=1 SV=2	37728976	22
1286	585.832	1169.67	2	-13.78	254.14	31.76	82.3 (M:82.3)	47		1	0	R.LSDPIVNTLAK.N		CID	218 - 228	SKP2_HUMAN	S-phase kinase-associated protein 2 OS=Homo sapiens GN=SKP2 PE=1 SV=2	17850010	84
1818	603.599	1807.84	3	-33.15	235.42	42.85	54.9 (M:54.9)	9		1	0	R.SFMDQPLAEHFSPFR.V		ETD	168 - 182	SKP2_HUMAN	S-phase kinase-associated protein 2 OS=Homo sapiens GN=SKP2 PE=1 SV=2	4577471	42
1549	606.577	2421.28	4	413.15	178.54	37.05	65.3 (M:65.3)	9		1	0	K.HVQVAVAHVSETITQLNLSGYR.K		ETD	273 - 294	SKP2_HUMAN	S-phase kinase-associated protein 2 OS=Homo sapiens GN=SKP2 PE=1 SV=2	1565763	23
1539	618.663	1853.04	3	-37.66	324.15	36.84	34.6 (M:34.6)	5		1	1	R.LSDPIVNTLAKNSNLVR.L		CID	218 - 234	SKP2_HUMAN	S-phase kinase-associated protein 2 OS=Homo sapiens GN=SKP2 PE=1 SV=2	453894	46
1550	618.698	1853.04	3	18.92	75.75	37.07	25.4 (M:25.4)	5		1	1	R.LSDPIVNTLAKNSNLVR.L		ETD	218 - 234	SKP2_HUMAN	S-phase kinase-associated protein 2 OS=Homo sapiens GN=SKP2 PE=1 SV=2	1407417	52
1407	638.327	2549.37	4	-36.24	142.84	34	47.4 (M:47.4)	6		1	1	K.HVQVAVAHVSETITQLNLSGYRK.N		CID	273 - 295	SKP2_HUMAN	S-phase kinase-associated protein 2 OS=Homo sapiens GN=SKP2 PE=1 SV=2	2817123	40
1407	638.327	2549.37	4	-36.24	182.57	34	37.5 (M:37.5)	6		1	1	K.HVQVAVAHVSETITQLNLSGYRK.N		ETD	273 - 295	SKP2_HUMAN	S-phase kinase-associated protein 2 OS=Homo sapiens GN=SKP2 PE=1 SV=2	2817123	20
1626	761.397	1520.78	2	2.52	90.58	38.68	54.1 (M:54.1)	4		1	0	K.TSELLSGMGVSALEK.E		ETD	29 - 43	SKP2_HUMAN	S-phase kinase-associated protein 2 OS=Homo sapiens GN=SKP2 PE=1 SV=2	1776648	28
1626	761.397	1520.78	2	2.52	87.53	38.68	97.2 (M:97.2)	4		1	0	K.TSELLSGMGVSALEK.E		CID	29 - 43	SKP2_HUMAN	S-phase kinase-associated protein 2 OS=Homo sapiens GN=SKP2 PE=1 SV=2	1776648	63
1543	808.378	2421.28	3	344.61	237.43	36.93	96.7 (M:96.7)	9		1	0	K.HVQVAVAHVSETITQLNLSGYR.K		CID	273 - 294	SKP2_HUMAN	S-phase kinase-associated protein 2 OS=Homo sapiens GN=SKP2 PE=1 SV=2	1101373	69
2008	888.939	1775.89	2	-17.27	219.42	47.11	68.9 (M:68.9)	9		1	0	R.LASDESLWQTLDLTGK.N		ETD	130 - 145	SKP2_HUMAN	S-phase kinase-associated protein 2 OS=Homo sapiens GN=SKP2 PE=1 SV=2	20835826	55
2020	888.948	1775.89	2	-7.14	74.43	47.38	104.3 (M:104.3)	9		1	0	R.LASDESLWQTLDLTGK.N		CID	130 - 145	SKP2_HUMAN	S-phase kinase-associated protein 2 OS=Homo sapiens GN=SKP2 PE=1 SV=2	34840216	72
1823	904.877	1807.84	2	-52.9	98.96	42.97	65.4 (M:65.4)	9		1	0	R.SFMDQPLAEHFSPFR.V		CID	168 - 182	SKP2_HUMAN	S-phase kinase-associated protein 2 OS=Homo sapiens GN=SKP2 PE=1 SV=2	4188146	57
2308	921.505	1841.07	2	-38.41	91.63	53.89	88.1 (M:88.1)	33		1	0	K.TLQVFGIVPDGTLQLLK.E		CID	364 - 380	SKP2_HUMAN	S-phase kinase-associated protein 2 OS=Homo sapiens GN=SKP2 PE=1 SV=2	15961326	77
2308	921.505	1841.07	2	-38.41	63.15	53.89	52.8 (M:52.8)	33		1	0	K.TLQVFGIVPDGTLQLLK.E		ETD	364 - 380	SKP2_HUMAN	S-phase kinase-associated protein 2 OS=Homo sapiens GN=SKP2 PE=1 SV=2	15961326	47

## Sheet: Replica1 +sirt6
Cmpd.	m/z meas.	Mr calc.	z	Δ m/z [ppm]	RMS90 [ppm]	Rt [min]	Scores	#Cmpds.	Site [%]	Rank	P	Sequence	Modifications	Type	Range	Accession	Protein	peptide Intensity	IntCov. [%]
1453	709.415	2832.37	4	443.68	169.35	32.6	33.4 (M:33.4)	5		1	1	R.KHLQEIPDLSSNVATSFTWGWDSSK.T		ETD	4 - 28	SKP2_HUMAN	S-phase kinase-associated protein 2 OS=Homo sapiens GN=SKP2 PE=1 SV=2	37053300	40
1443	945.182	2832.37	3	53.71	99.15	32.39	78.3 (M:78.3)	5		1	1	R.KHLQEIPDLSSNVATSFTWGWDSSK.T		CID	4 - 28	SKP2_HUMAN	S-phase kinase-associated protein 2 OS=Homo sapiens GN=SKP2 PE=1 SV=2	14983480	40
2053	902.832	2704.28	3	442.04	129.35	45.17	60.7 (M:60.7)	13		1	0	K.HLQEIPDLSSNVATSFTWGWDSSK.T		CID	5 - 28	SKP2_HUMAN	S-phase kinase-associated protein 2 OS=Homo sapiens GN=SKP2 PE=1 SV=2	4023948	44
1321	761.446	1520.78	2	66.87	116.47	29.85	86.8 (M:86.8)	10		1	0	K.TSELLSGMGVSALEK.E		CID	29 - 43	SKP2_HUMAN	S-phase kinase-associated protein 2 OS=Homo sapiens GN=SKP2 PE=1 SV=2	194600448	63
1309	761.449	1520.78	2	70.81	204.32	29.59	44.0 (M:44.0)	10		1	0	K.TSELLSGMGVSALEK.E		ETD	29 - 43	SKP2_HUMAN	S-phase kinase-associated protein 2 OS=Homo sapiens GN=SKP2 PE=1 SV=2	52155684	49
1162	769.414	1536.77	2	27.89	121.06	26.48	82.3 (M:82.3)	14		1	0	K.TSELLSGMGVSALEK.E	Oxidation: 8	CID	29 - 43	SKP2_HUMAN	S-phase kinase-associated protein 2 OS=Homo sapiens GN=SKP2 PE=1 SV=2	8413286	39
1135	769.438	1536.77	2	59.08	228.88	25.91	42.6 (M:42.6)	14		1	0	K.TSELLSGMGVSALEK.E	Oxidation: 8	ETD	29 - 43	SKP2_HUMAN	S-phase kinase-associated protein 2 OS=Homo sapiens GN=SKP2 PE=1 SV=2	172573296	61
1699	1067.54	4266	4	31.61	145.63	37.79	21.7 (M:21.7)	1	50.4	1	1	K.TSELLSGMGVSALEKEEPDSENIPQELLSNLGHPESPPR.K	Phospho: 36	CID	29 - 67	SKP2_HUMAN	S-phase kinase-associated protein 2 OS=Homo sapiens GN=SKP2 PE=1 SV=2	8130942	32
1477	895.484	2683.27	3	58.67	142.2	33.09	41.2 (M:41.2)	2		1	0	K.EEPDSENIPQELLSNLGHPESPPR.K		CID	44 - 67	SKP2_HUMAN	S-phase kinase-associated protein 2 OS=Homo sapiens GN=SKP2 PE=1 SV=2	13633081	42
1579	922.111	2763.24	3	26.13	128.12	35.26	56.0 (M:56.0)	4	99.77	1	0	K.EEPDSENIPQELLSNLGHPESPPR.K	Phospho: 21	CID	44 - 67	SKP2_HUMAN	S-phase kinase-associated protein 2 OS=Homo sapiens GN=SKP2 PE=1 SV=2	60275328	28
1569	922.127	2763.24	3	43.48	260.98	35.06	33.9 (M:33.9)	4	1.1	2	0	K.EEPDSENIPQELLSNLGHPESPPR.K	Phospho: 14	CID	44 - 67	SKP2_HUMAN	S-phase kinase-associated protein 2 OS=Homo sapiens GN=SKP2 PE=1 SV=2	18356964	22
708	450.974	1349.73	3	125.55	212.75	16.78	42.7 (M:42.7)	6		1	2	K.SKGSDKDFVIVR.R		CID	72 - 83	SKP2_HUMAN	S-phase kinase-associated protein 2 OS=Homo sapiens GN=SKP2 PE=1 SV=2	2932865	51
708	450.974	1349.73	3	125.55	126.89	16.78	78.9 (M:78.9)	6		1	2	K.SKGSDKDFVIVR.R		ETD	72 - 83	SKP2_HUMAN	S-phase kinase-associated protein 2 OS=Homo sapiens GN=SKP2 PE=1 SV=2	2932865	59
824	477.613	1429.7	3	84.12	155.53	19.26	33.2 (M:33.2)	4	90.42	1	2	K.SKGSDKDFVIVR.R	Phospho: 1	CID	72 - 83	SKP2_HUMAN	S-phase kinase-associated protein 2 OS=Homo sapiens GN=SKP2 PE=1 SV=2	39427752	23
813	477.62	1429.7	3	98.77	99.08	19.03	71.6 (M:71.6)	4	99.82	1	2	K.SKGSDKDFVIVR.R	Phospho: 4	ETD	72 - 83	SKP2_HUMAN	S-phase kinase-associated protein 2 OS=Homo sapiens GN=SKP2 PE=1 SV=2	23992806	43
813	477.62	1429.7	3	98.77	166.33	19.03	32.0 (M:32.0)	4	71.53	1	2	K.SKGSDKDFVIVR.R	Phospho: 4	CID	72 - 83	SKP2_HUMAN	S-phase kinase-associated protein 2 OS=Homo sapiens GN=SKP2 PE=1 SV=2	23992806	14
861	568.352	1134.6	2	75.77	247.96	20.03	71.9 (M:71.9)	20		1	1	K.GSDKDFVIVR.R		CID	74 - 83	SKP2_HUMAN	S-phase kinase-associated protein 2 OS=Homo sapiens GN=SKP2 PE=1 SV=2	168876192	78
887	568.36	1134.6	2	89.84	148.63	20.57	48.4 (M:48.4)	20		1	1	K.GSDKDFVIVR.R		ETD	74 - 83	SKP2_HUMAN	S-phase kinase-associated protein 2 OS=Homo sapiens GN=SKP2 PE=1 SV=2	32079298	23
1994	889.021	1775.89	2	74.97	115.62	43.89	86.3 (M:86.3)	83		1	0	R.LASDESLWQTLDLTGK.N		CID	130 - 145	SKP2_HUMAN	S-phase kinase-associated protein 2 OS=Homo sapiens GN=SKP2 PE=1 SV=2	3022375	54
1855	889.027	1775.89	2	81.72	158.31	40.96	60.4 (M:60.4)	83		1	0	R.LASDESLWQTLDLTGK.N		ETD	130 - 145	SKP2_HUMAN	S-phase kinase-associated protein 2 OS=Homo sapiens GN=SKP2 PE=1 SV=2	5563431	11
548	504.793	1007.51	2	56.07	236.51	13.34	42.0 (M:42.0)	31		1	0	K.NLHPDVTGR.L		CID	146 - 154	SKP2_HUMAN	S-phase kinase-associated protein 2 OS=Homo sapiens GN=SKP2 PE=1 SV=2	547117248	58
654	504.809	1007.51	2	87.76	107.6	15.67	27.6 (M:27.6)	31		1	0	K.NLHPDVTGR.L		ETD	146 - 154	SKP2_HUMAN	S-phase kinase-associated protein 2 OS=Homo sapiens GN=SKP2 PE=1 SV=2	7353544	14
1211	552.389	1102.65	2	102.8	196.56	27.53	96.7 (M:96.7)	37		1	0	R.LLSQGVIAFR.C		CID	155 - 164	SKP2_HUMAN	S-phase kinase-associated protein 2 OS=Homo sapiens GN=SKP2 PE=1 SV=2	559545920	77
1202	552.39	1102.65	2	104.61	198.81	27.33	62.5 (M:62.5)	37		1	0	R.LLSQGVIAFR.C		ETD	155 - 164	SKP2_HUMAN	S-phase kinase-associated protein 2 OS=Homo sapiens GN=SKP2 PE=1 SV=2	269645088	25
1422	604.014	1807.84	3	653.95	93.26	31.97	65.9 (M:65.9)	30		1	0	R.SFMDQPLAEHFSPFR.V		ETD	168 - 182	SKP2_HUMAN	S-phase kinase-associated protein 2 OS=Homo sapiens GN=SKP2 PE=1 SV=2	9601743	67
1291	609.006	1823.83	3	90.89	158.12	29.2	63.2 (M:63.2)	24		1	0	R.SFMDQPLAEHFSPFR.V	Oxidation: 3	ETD	168 - 182	SKP2_HUMAN	S-phase kinase-associated protein 2 OS=Homo sapiens GN=SKP2 PE=1 SV=2	308030464	45
1421	904.951	1807.84	2	28.87	107.58	31.93	70.8 (M:70.8)	30		1	0	R.SFMDQPLAEHFSPFR.V		CID	168 - 182	SKP2_HUMAN	S-phase kinase-associated protein 2 OS=Homo sapiens GN=SKP2 PE=1 SV=2	5608834	63
1305	912.997	1823.83	2	81.79	106.2	29.5	78.2 (M:78.2)	24		1	0	R.SFMDQPLAEHFSPFR.V	Oxidation: 3	CID	168 - 182	SKP2_HUMAN	S-phase kinase-associated protein 2 OS=Homo sapiens GN=SKP2 PE=1 SV=2	45685832	52
1425	696.401	2781.38	4	70.34	349.03	32.03	42.8 (M:42.8)	14		1	0	R.VQHMDLSNSVIEVSTLHGILSQCSK.L	Carbamidomethyl: 23	CID	183 - 207	SKP2_HUMAN	S-phase kinase-associated protein 2 OS=Homo sapiens GN=SKP2 PE=1 SV=2	51837704	34
1399	696.713	2781.38	4	518.13	202.37	31.48	48.5 (M:48.5)	14		1	0	R.VQHMDLSNSVIEVSTLHGILSQCSK.L	Carbamidomethyl: 23	ETD	183 - 207	SKP2_HUMAN	S-phase kinase-associated protein 2 OS=Homo sapiens GN=SKP2 PE=1 SV=2	32861496	26
1322	700.399	2797.37	4	68.9	197.07	29.87	41.1 (M:41.1)	14		1	0	R.VQHMDLSNSVIEVSTLHGILSQCSK.L	Carbamidomethyl: 23; Oxidation: 4	ETD	183 - 207	SKP2_HUMAN	S-phase kinase-associated protein 2 OS=Homo sapiens GN=SKP2 PE=1 SV=2	50559984	37
1348	933.55	2797.37	3	90.8	211.1	30.41	58.1 (M:58.1)	14		1	0	R.VQHMDLSNSVIEVSTLHGILSQCSK.L	Carbamidomethyl: 23; Oxidation: 4	CID	183 - 207	SKP2_HUMAN	S-phase kinase-associated protein 2 OS=Homo sapiens GN=SKP2 PE=1 SV=2	11767440	28
1172	571.883	1141.65	2	92.61	130.41	26.69	70.5 (M:70.5)	21		1	0	K.LQNLSLEGLR.L		CID	208 - 217	SKP2_HUMAN	S-phase kinase-associated protein 2 OS=Homo sapiens GN=SKP2 PE=1 SV=2	278204608	69
1159	571.886	1141.65	2	97.86	369.04	26.41	36.2 (M:36.2)	21		1	0	K.LQNLSLEGLR.L		ETD	208 - 217	SKP2_HUMAN	S-phase kinase-associated protein 2 OS=Homo sapiens GN=SKP2 PE=1 SV=2	712161600	38
1105	585.891	1169.67	2	86.93	150.26	25.23	85.0 (M:85.0)	29		1	0	R.LSDPIVNTLAK.N		CID	218 - 228	SKP2_HUMAN	S-phase kinase-associated protein 2 OS=Homo sapiens GN=SKP2 PE=1 SV=2	714857856	83
1105	585.891	1169.67	2	86.93	123.34	25.23	36.7 (M:36.7)	29		1	0	R.LSDPIVNTLAK.N		ETD	218 - 228	SKP2_HUMAN	S-phase kinase-associated protein 2 OS=Homo sapiens GN=SKP2 PE=1 SV=2	714857856	28
1240	618.732	1853.04	3	73.87	118.37	28.13	41.8 (M:41.8)	2		1	1	R.LSDPIVNTLAKNSNLVR.L		ETD	218 - 234	SKP2_HUMAN	S-phase kinase-associated protein 2 OS=Homo sapiens GN=SKP2 PE=1 SV=2	8789646	49
1240	618.732	1853.04	3	73.87	370.29	28.13	35.5 (M:35.5)	2		1	1	R.LSDPIVNTLAKNSNLVR.L		CID	218 - 234	SKP2_HUMAN	S-phase kinase-associated protein 2 OS=Homo sapiens GN=SKP2 PE=1 SV=2	8789646	39
1760	845.512	2533.19	3	126.18	93.86	39.08	43.2 (M:43.2)	13		1	0	R.LNLSGCSGFSEFALQTLLSSCSR.L	Carbamidomethyl: 6, 21	ETD	235 - 257	SKP2_HUMAN	S-phase kinase-associated protein 2 OS=Homo sapiens GN=SKP2 PE=1 SV=2	21482052	36
1768	1267.71	2533.19	2	82.57	91.75	39.19	90.0 (M:90.0)	13		1	0	R.LNLSGCSGFSEFALQTLLSSCSR.L	Carbamidomethyl: 6, 21	CID	235 - 257	SKP2_HUMAN	S-phase kinase-associated protein 2 OS=Homo sapiens GN=SKP2 PE=1 SV=2	8060530	38
1904	958.957	1915.87	2	17.33	201.01	41.97	30.6 (M:30.6)	12		1	0	R.LDELNLSWCFDFTEK.H	Carbamidomethyl: 9	ETD	258 - 272	SKP2_HUMAN	S-phase kinase-associated protein 2 OS=Homo sapiens GN=SKP2 PE=1 SV=2	1367138	11
2073	958.958	1915.87	2	18.37	118.6	45.59	85.3 (M:85.3)	12		1	0	R.LDELNLSWCFDFTEK.H	Carbamidomethyl: 9	CID	258 - 272	SKP2_HUMAN	S-phase kinase-associated protein 2 OS=Homo sapiens GN=SKP2 PE=1 SV=2	2741958	38
1232	606.359	2421.28	4	53.78	122.32	27.97	85.8 (M:85.8)	75		1	0	K.HVQVAVAHVSETITQLNLSGYR.K		ETD	273 - 294	SKP2_HUMAN	S-phase kinase-associated protein 2 OS=Homo sapiens GN=SKP2 PE=1 SV=2	39940748	46
2030	808.483	2421.28	3	474.43	190.59	44.68	112.4 (M:112.4)	75		1	0	K.HVQVAVAHVSETITQLNLSGYR.K		CID	273 - 294	SKP2_HUMAN	S-phase kinase-associated protein 2 OS=Homo sapiens GN=SKP2 PE=1 SV=2	4116655	66
947	687.448	1372.77	2	82.93	259.89	21.85	49.7 (M:49.7)	6		1	1	K.NLQKSDLSTLVR.R		CID	296 - 307	SKP2_HUMAN	S-phase kinase-associated protein 2 OS=Homo sapiens GN=SKP2 PE=1 SV=2	6477555	68
938	687.928	1372.77	2	780.62	188.6	21.65	27.6 (M:27.6)	6		1	1	K.NLQKSDLSTLVR.R		ETD	296 - 307	SKP2_HUMAN	S-phase kinase-associated protein 2 OS=Homo sapiens GN=SKP2 PE=1 SV=2	3366563	12
997	445.77	889.487	2	43.24	436.43	22.9	46.9 (M:46.9)	14		1	0	K.SDLSTLVR.R		ETD	300 - 307	SKP2_HUMAN	S-phase kinase-associated protein 2 OS=Homo sapiens GN=SKP2 PE=1 SV=2	139606560	22
987	445.784	889.487	2	74.65	307.12	22.69	54.9 (M:54.9)	14		1	0	K.SDLSTLVR.R		CID	300 - 307	SKP2_HUMAN	S-phase kinase-associated protein 2 OS=Homo sapiens GN=SKP2 PE=1 SV=2	290750016	75
1361	614.378	1839.92	3	103.02	113.3	30.68	95.0 (M:95.0)	9		1	0	R.CPNLVHLDLSDSVMLK.N	Carbamidomethyl: 1	ETD	309 - 324	SKP2_HUMAN	S-phase kinase-associated protein 2 OS=Homo sapiens GN=SKP2 PE=1 SV=2	16597628	30
1361	614.378	1839.92	3	103.02	321.8	30.68	62.7 (M:62.7)	9		1	0	R.CPNLVHLDLSDSVMLK.N	Carbamidomethyl: 1	CID	309 - 324	SKP2_HUMAN	S-phase kinase-associated protein 2 OS=Homo sapiens GN=SKP2 PE=1 SV=2	16597628	39
1285	619.7	1855.92	3	86.58	103.98	29.07	87.4 (M:87.4)	6		1	0	R.CPNLVHLDLSDSVMLK.N	Carbamidomethyl: 1; Oxidation: 14	ETD	309 - 324	SKP2_HUMAN	S-phase kinase-associated protein 2 OS=Homo sapiens GN=SKP2 PE=1 SV=2	29891592	59
1285	619.7	1855.92	3	86.58	250.45	29.07	60.1 (M:60.1)	6		1	0	R.CPNLVHLDLSDSVMLK.N	Carbamidomethyl: 1; Oxidation: 14	CID	309 - 324	SKP2_HUMAN	S-phase kinase-associated protein 2 OS=Homo sapiens GN=SKP2 PE=1 SV=2	29891592	33
1963	739.838	2216.16	3	147.4	94.19	43.23	67.3 (M:67.3)	49		1	0	R.CYDIIPETLLELGEIPTLK.T	Carbamidomethyl: 1	ETD	345 - 363	SKP2_HUMAN	S-phase kinase-associated protein 2 OS=Homo sapiens GN=SKP2 PE=1 SV=2	30976536	19
1962	1109.15	2216.16	2	56.09	101.98	43.22	121.3 (M:121.3)	49		1	0	R.CYDIIPETLLELGEIPTLK.T	Carbamidomethyl: 1	CID	345 - 363	SKP2_HUMAN	S-phase kinase-associated protein 2 OS=Homo sapiens GN=SKP2 PE=1 SV=2	50513424	67
1726	614.784	1841.07	3	143.1	115.69	38.36	98.3 (M:98.3)	71		1	0	K.TLQVFGIVPDGTLQLLK.E		ETD	364 - 380	SKP2_HUMAN	S-phase kinase-associated protein 2 OS=Homo sapiens GN=SKP2 PE=1 SV=2	19402568	39
1772	921.576	1841.07	2	38.64	115.43	39.31	80.6 (M:80.6)	71		1	0	K.TLQVFGIVPDGTLQLLK.E		CID	364 - 380	SKP2_HUMAN	S-phase kinase-associated protein 2 OS=Homo sapiens GN=SKP2 PE=1 SV=2	42000536	72
1125	680.402	2717.41	4	63.1	217.62	25.7	25.3 (M:25.3)	3		1	0	K.EALPHLQINCSHFTTIARPTIGNK.K	Carbamidomethyl: 10	ETD	381 - 404	SKP2_HUMAN	S-phase kinase-associated protein 2 OS=Homo sapiens GN=SKP2 PE=1 SV=2	67006216	50
862	558.357	1114.61	2	76.97	190.73	20.05	53.9 (M:53.9)	10		1	1	K.KNQEIWGIK.C		CID	405 - 413	SKP2_HUMAN	S-phase kinase-associated protein 2 OS=Homo sapiens GN=SKP2 PE=1 SV=2	121854304	49
1086	494.304	986.519	2	75.78	255.13	24.81	56.2 (M:56.2)	7		1	0	K.NQEIWGIK.C		CID	406 - 413	SKP2_HUMAN	S-phase kinase-associated protein 2 OS=Homo sapiens GN=SKP2 PE=1 SV=2	176951056	81
1046	530.356	1058.58	2	111.27	226.18	23.93	20.7 (M:20.7)	10		1	0	R.LTLQKPSCL.-	Carbamidomethyl: 8	ETD	416 - 424	SKP2_HUMAN	S-phase kinase-associated protein 2 OS=Homo sapiens GN=SKP2 PE=1 SV=2	24760332	47
1009	530.362	1058.58	2	122.59	141.6	23.15	41.7 (M:41.7)	10		1	0	R.LTLQKPSCL.-	Carbamidomethyl: 8	CID	416 - 424	SKP2_HUMAN	S-phase kinase-associated protein 2 OS=Homo sapiens GN=SKP2 PE=1 SV=2	81907528	64
1060	551.366	1100.59	2	115.59	294.66	24.24	26.0 (M:26.0)	2		1	0	R.LTLQKPSCL.-	Carbamidomethyl: 8; Acetyl: 5	CID	416 - 424	SKP2_HUMAN	S-phase kinase-associated protein 2 OS=Homo sapiens GN=SKP2 PE=1 SV=2	12551428	42

## Sheet: Replica2-sirt6
Cmpd.	m/z meas.	Mr calc.	z	Δ m/z [ppm]	RMS90 [ppm]	Rt [min]	Scores	#Cmpds.	Site [%]	Rank	P	Sequence	Modifications	Type	Range	Accession	Protein	peptide Intensity	IntCov. [%]
1433	709.151	2832.37	4	71.57	210.42	32.77	38.2 (M:38.2)	6		1	1	R.KHLQEIPDLSSNVATSFTWGWDSSK.T		ETD	4 - 28	SKP2_HUMAN	S-phase kinase-associated protein 2 OS=Homo sapiens GN=SKP2 PE=1 SV=2	3027039	27
1438	945.195	2832.37	3	67.46	200.1	32.88	71.6 (M:71.6)	6		1	1	R.KHLQEIPDLSSNVATSFTWGWDSSK.T		CID	4 - 28	SKP2_HUMAN	S-phase kinase-associated protein 2 OS=Homo sapiens GN=SKP2 PE=1 SV=2	4846755	30
2028	902.825	2704.28	3	434.29	242.84	45.24	70.2 (M:70.2)	11		1	0	K.HLQEIPDLSSNVATSFTWGWDSSK.T		CID	5 - 28	SKP2_HUMAN	S-phase kinase-associated protein 2 OS=Homo sapiens GN=SKP2 PE=1 SV=2	1377085	53
1285	761.449	1520.78	2	70.81	115.54	29.73	84.0 (M:84.0)	7		1	0	K.TSELLSGMGVSALEK.E		CID	29 - 43	SKP2_HUMAN	S-phase kinase-associated protein 2 OS=Homo sapiens GN=SKP2 PE=1 SV=2	6639303	60
1285	761.449	1520.78	2	70.81	144.13	29.73	54.6 (M:54.6)	7		1	0	K.TSELLSGMGVSALEK.E		ETD	29 - 43	SKP2_HUMAN	S-phase kinase-associated protein 2 OS=Homo sapiens GN=SKP2 PE=1 SV=2	6639303	58
1101	769.387	1536.77	2	-7.2	70.86	25.91	52.6 (M:52.6)	11		1	0	K.TSELLSGMGVSALEK.E	Oxidation: 8	ETD	29 - 43	SKP2_HUMAN	S-phase kinase-associated protein 2 OS=Homo sapiens GN=SKP2 PE=1 SV=2	14328195	54
1123	769.422	1536.77	2	38.29	115.34	26.35	92.2 (M:92.2)	11		1	0	K.TSELLSGMGVSALEK.E	Oxidation: 8	CID	29 - 43	SKP2_HUMAN	S-phase kinase-associated protein 2 OS=Homo sapiens GN=SKP2 PE=1 SV=2	33485856	46
1599	1047.81	4186.04	4	276.12	183.99	36.25	28.8 (M:28.8)	2		1	1	K.TSELLSGMGVSALEKEEPDSENIPQELLSNLGHPESPPR.K		CID	29 - 67	SKP2_HUMAN	S-phase kinase-associated protein 2 OS=Homo sapiens GN=SKP2 PE=1 SV=2	8119673	42
1483	895.473	2683.27	3	46.39	108.87	33.83	45.4 (M:45.4)	5		1	0	K.EEPDSENIPQELLSNLGHPESPPR.K		CID	44 - 67	SKP2_HUMAN	S-phase kinase-associated protein 2 OS=Homo sapiens GN=SKP2 PE=1 SV=2	18503108	35
687	450.993	1349.73	3	167.67	315.44	17.1	30.1 (M:30.1)	2		1	2	K.SKGSDKDFVIVR.R		CID	72 - 83	SKP2_HUMAN	S-phase kinase-associated protein 2 OS=Homo sapiens GN=SKP2 PE=1 SV=2	2163927	41
687	450.993	1349.73	3	167.67	127.85	17.1	48.6 (M:48.6)	2		1	2	K.SKGSDKDFVIVR.R		ETD	72 - 83	SKP2_HUMAN	S-phase kinase-associated protein 2 OS=Homo sapiens GN=SKP2 PE=1 SV=2	2163927	33
786	477.622	1429.7	3	102.96	114.05	19.21	77.5 (M:77.5)	5	99.98	1	2	K.SKGSDKDFVIVR.R	Phospho: 4	ETD	72 - 83	SKP2_HUMAN	S-phase kinase-associated protein 2 OS=Homo sapiens GN=SKP2 PE=1 SV=2	4370532	54
788	715.93	1429.7	2	103.92	123.48	19.25	43.3 (M:43.3)	5	92.35	1	2	K.SKGSDKDFVIVR.R	Phospho: 4	CID	72 - 83	SKP2_HUMAN	S-phase kinase-associated protein 2 OS=Homo sapiens GN=SKP2 PE=1 SV=2	3039092	12
885	568.312	1134.6	2	5.39	169.63	21.26	47.5 (M:47.5)	18		1	1	K.GSDKDFVIVR.R		ETD	74 - 83	SKP2_HUMAN	S-phase kinase-associated protein 2 OS=Homo sapiens GN=SKP2 PE=1 SV=2	4790005	16
822	568.356	1134.6	2	82.8	133.82	19.97	54.0 (M:54.0)	18		1	1	K.GSDKDFVIVR.R		CID	74 - 83	SKP2_HUMAN	S-phase kinase-associated protein 2 OS=Homo sapiens GN=SKP2 PE=1 SV=2	124355984	75
1554	888.998	1775.89	2	49.1	146.37	35.31	46.0 (M:46.0)	52		1	0	R.LASDESLWQTLDLTGK.N		ETD	130 - 145	SKP2_HUMAN	S-phase kinase-associated protein 2 OS=Homo sapiens GN=SKP2 PE=1 SV=2	187615344	59
1566	889.005	1775.89	2	56.98	109.25	35.56	87.8 (M:87.8)	52		1	0	R.LASDESLWQTLDLTGK.N		CID	130 - 145	SKP2_HUMAN	S-phase kinase-associated protein 2 OS=Homo sapiens GN=SKP2 PE=1 SV=2	102413664	64
518	504.795	1007.51	2	60.03	191.31	13.47	46.7 (M:46.7)	17		1	0	K.NLHPDVTGR.L		CID	146 - 154	SKP2_HUMAN	S-phase kinase-associated protein 2 OS=Homo sapiens GN=SKP2 PE=1 SV=2	179781248	54
610	504.839	1007.51	2	147.18	231.43	15.45	25.2 (M:25.2)	17		1	0	K.NLHPDVTGR.L		ETD	146 - 154	SKP2_HUMAN	S-phase kinase-associated protein 2 OS=Homo sapiens GN=SKP2 PE=1 SV=2	1992836	8
1206	552.379	1102.65	2	84.7	357.73	28.09	46.8 (M:46.8)	19		1	0	R.LLSQGVIAFR.C		ETD	155 - 164	SKP2_HUMAN	S-phase kinase-associated protein 2 OS=Homo sapiens GN=SKP2 PE=1 SV=2	107949632	44
1206	552.379	1102.65	2	84.7	129.27	28.09	90.2 (M:90.2)	19		1	0	R.LLSQGVIAFR.C		CID	155 - 164	SKP2_HUMAN	S-phase kinase-associated protein 2 OS=Homo sapiens GN=SKP2 PE=1 SV=2	107949632	71
1401	603.69	1807.84	3	117.6	102.7	32.13	69.5 (M:69.5)	15		1	0	R.SFMDQPLAEHFSPFR.V		ETD	168 - 182	SKP2_HUMAN	S-phase kinase-associated protein 2 OS=Homo sapiens GN=SKP2 PE=1 SV=2	5175126	54
1279	608.992	1823.83	3	67.91	129.96	29.59	57.4 (M:57.4)	19		1	0	R.SFMDQPLAEHFSPFR.V	Oxidation: 3	ETD	168 - 182	SKP2_HUMAN	S-phase kinase-associated protein 2 OS=Homo sapiens GN=SKP2 PE=1 SV=2	69981656	38
1398	904.975	1807.84	2	55.39	126.66	32.07	61.1 (M:61.1)	15		1	0	R.SFMDQPLAEHFSPFR.V		CID	168 - 182	SKP2_HUMAN	S-phase kinase-associated protein 2 OS=Homo sapiens GN=SKP2 PE=1 SV=2	7748540	68
1267	912.986	1823.83	2	69.74	108.77	29.34	61.8 (M:61.8)	19		1	0	R.SFMDQPLAEHFSPFR.V	Oxidation: 3	CID	168 - 182	SKP2_HUMAN	S-phase kinase-associated protein 2 OS=Homo sapiens GN=SKP2 PE=1 SV=2	62010244	60
1406	696.417	2781.38	4	93.32	363.96	32.24	47.5 (M:47.5)	7		1	0	R.VQHMDLSNSVIEVSTLHGILSQCSK.L	Carbamidomethyl: 23	CID	183 - 207	SKP2_HUMAN	S-phase kinase-associated protein 2 OS=Homo sapiens GN=SKP2 PE=1 SV=2	7898135	41
1382	696.435	2781.38	4	119.16	119.61	31.73	63.9 (M:63.9)	7		1	0	R.VQHMDLSNSVIEVSTLHGILSQCSK.L	Carbamidomethyl: 23	ETD	183 - 207	SKP2_HUMAN	S-phase kinase-associated protein 2 OS=Homo sapiens GN=SKP2 PE=1 SV=2	8518080	48
1326	700.404	2797.37	4	76.04	301.72	30.57	69.0 (M:69.0)	12		1	0	R.VQHMDLSNSVIEVSTLHGILSQCSK.L	Carbamidomethyl: 23; Oxidation: 4	CID	183 - 207	SKP2_HUMAN	S-phase kinase-associated protein 2 OS=Homo sapiens GN=SKP2 PE=1 SV=2	12170940	38
1295	700.718	2797.37	4	524.12	126.64	29.93	72.5 (M:72.5)	12		1	0	R.VQHMDLSNSVIEVSTLHGILSQCSK.L	Carbamidomethyl: 23; Oxidation: 4	ETD	183 - 207	SKP2_HUMAN	S-phase kinase-associated protein 2 OS=Homo sapiens GN=SKP2 PE=1 SV=2	4454088	44
1152	571.876	1141.65	2	80.37	267.85	26.95	31.7 (M:31.7)	12		1	0	K.LQNLSLEGLR.L		ETD	208 - 217	SKP2_HUMAN	S-phase kinase-associated protein 2 OS=Homo sapiens GN=SKP2 PE=1 SV=2	130703920	31
1140	571.88	1141.65	2	87.37	188.49	26.7	68.0 (M:68.0)	12		1	0	K.LQNLSLEGLR.L		CID	208 - 217	SKP2_HUMAN	S-phase kinase-associated protein 2 OS=Homo sapiens GN=SKP2 PE=1 SV=2	314672864	74
1086	585.886	1169.67	2	78.39	109.6	25.59	76.2 (M:76.2)	19		1	0	R.LSDPIVNTLAK.N		CID	218 - 228	SKP2_HUMAN	S-phase kinase-associated protein 2 OS=Homo sapiens GN=SKP2 PE=1 SV=2	282205632	73
1098	585.888	1169.67	2	81.81	123.2	25.85	30.8 (M:30.8)	19		1	0	R.LSDPIVNTLAK.N		ETD	218 - 228	SKP2_HUMAN	S-phase kinase-associated protein 2 OS=Homo sapiens GN=SKP2 PE=1 SV=2	198515120	23
1239	632.722	1895.05	3	50.86	481.66	28.77	18.3 (M:18.3)	1		1	1	R.LSDPIVNTLAKNSNLVR.L	Acetyl: 11	CID	218 - 234	SKP2_HUMAN	S-phase kinase-associated protein 2 OS=Homo sapiens GN=SKP2 PE=1 SV=2	8034755	20
1751	845.476	2533.19	3	83.61	126.78	39.41	24.4 (M:24.4)	14		1	0	R.LNLSGCSGFSEFALQTLLSSCSR.L	Carbamidomethyl: 6, 21	ETD	235 - 257	SKP2_HUMAN	S-phase kinase-associated protein 2 OS=Homo sapiens GN=SKP2 PE=1 SV=2	28338780	43
1748	1268.11	2533.19	2	401.91	108.37	39.31	79.8 (M:79.8)	14		1	0	R.LNLSGCSGFSEFALQTLLSSCSR.L	Carbamidomethyl: 6, 21	CID	235 - 257	SKP2_HUMAN	S-phase kinase-associated protein 2 OS=Homo sapiens GN=SKP2 PE=1 SV=2	5605596	83
1666	958.984	1915.87	2	45.48	102.16	37.65	27.1 (M:27.1)	8		1	0	R.LDELNLSWCFDFTEK.H	Carbamidomethyl: 9	ETD	258 - 272	SKP2_HUMAN	S-phase kinase-associated protein 2 OS=Homo sapiens GN=SKP2 PE=1 SV=2	1543196	20
1892	959.502	1915.87	2	585.32	101.4	42.32	69.9 (M:69.9)	8		1	0	R.LDELNLSWCFDFTEK.H	Carbamidomethyl: 9	CID	258 - 272	SKP2_HUMAN	S-phase kinase-associated protein 2 OS=Homo sapiens GN=SKP2 PE=1 SV=2	1201940	42
1221	606.364	2421.28	4	62.02	140.65	28.4	52.7 (M:52.7)	19		1	0	K.HVQVAVAHVSETITQLNLSGYR.K		ETD	273 - 294	SKP2_HUMAN	S-phase kinase-associated protein 2 OS=Homo sapiens GN=SKP2 PE=1 SV=2	17978630	45
2049	808.497	2421.28	3	491.74	275.32	45.68	105.2 (M:105.2)	19		1	0	K.HVQVAVAHVSETITQLNLSGYR.K		CID	273 - 294	SKP2_HUMAN	S-phase kinase-associated protein 2 OS=Homo sapiens GN=SKP2 PE=1 SV=2	2024095	51
934	687.484	1372.77	2	135.29	155.42	22.29	19.3 (M:19.3)	1		1	1	K.NLQKSDLSTLVR.R		CID	296 - 307	SKP2_HUMAN	S-phase kinase-associated protein 2 OS=Homo sapiens GN=SKP2 PE=1 SV=2	3908321	21
954	445.808	889.487	2	128.48	181.5	22.73	50.5 (M:50.5)	14		1	0	K.SDLSTLVR.R		CID	300 - 307	SKP2_HUMAN	S-phase kinase-associated protein 2 OS=Homo sapiens GN=SKP2 PE=1 SV=2	39874116	79
949	445.819	889.487	2	153.15	341.18	22.62	47.4 (M:47.4)	14		1	0	K.SDLSTLVR.R		ETD	300 - 307	SKP2_HUMAN	S-phase kinase-associated protein 2 OS=Homo sapiens GN=SKP2 PE=1 SV=2	5463139	21
1351	614.385	1839.92	3	114.41	96.13	31.09	41.1 (M:41.1)	3		1	0	R.CPNLVHLDLSDSVMLK.N	Carbamidomethyl: 1	ETD	309 - 324	SKP2_HUMAN	S-phase kinase-associated protein 2 OS=Homo sapiens GN=SKP2 PE=1 SV=2	7198214	36
1252	619.711	1855.92	3	104.33	129.14	29.03	83.2 (M:83.2)	6		1	0	R.CPNLVHLDLSDSVMLK.N	Carbamidomethyl: 1; Oxidation: 14	ETD	309 - 324	SKP2_HUMAN	S-phase kinase-associated protein 2 OS=Homo sapiens GN=SKP2 PE=1 SV=2	4490030	34
1252	619.711	1855.92	3	104.33	208.17	29.03	60.4 (M:60.4)	6		1	0	R.CPNLVHLDLSDSVMLK.N	Carbamidomethyl: 1; Oxidation: 14	CID	309 - 324	SKP2_HUMAN	S-phase kinase-associated protein 2 OS=Homo sapiens GN=SKP2 PE=1 SV=2	4490030	37
1340	921.558	1839.92	2	639.76	149.54	30.86	30.7 (M:30.7)	3		1	0	R.CPNLVHLDLSDSVMLK.N	Carbamidomethyl: 1	CID	309 - 324	SKP2_HUMAN	S-phase kinase-associated protein 2 OS=Homo sapiens GN=SKP2 PE=1 SV=2	5313502	68
1927	739.78	2216.16	3	69.01	152.38	43.06	52.9 (M:52.9)	32		1	0	R.CYDIIPETLLELGEIPTLK.T	Carbamidomethyl: 1	ETD	345 - 363	SKP2_HUMAN	S-phase kinase-associated protein 2 OS=Homo sapiens GN=SKP2 PE=1 SV=2	21135836	23
1974	1109.11	2216.16	2	20.93	114.26	44.07	108.2 (M:108.2)	32		1	0	R.CYDIIPETLLELGEIPTLK.T	Carbamidomethyl: 1	CID	345 - 363	SKP2_HUMAN	S-phase kinase-associated protein 2 OS=Homo sapiens GN=SKP2 PE=1 SV=2	1043452	62
1705	614.716	1841.07	3	32.5	97.07	38.46	84.6 (M:84.6)	45		1	0	K.TLQVFGIVPDGTLQLLK.E		ETD	364 - 380	SKP2_HUMAN	S-phase kinase-associated protein 2 OS=Homo sapiens GN=SKP2 PE=1 SV=2	7662740	43
1793	921.609	1841.07	2	74.44	100.35	40.26	71.1 (M:71.1)	45		1	0	K.TLQVFGIVPDGTLQLLK.E		CID	364 - 380	SKP2_HUMAN	S-phase kinase-associated protein 2 OS=Homo sapiens GN=SKP2 PE=1 SV=2	6477830	67
1093	680.4	2717.41	4	60.16	183.22	25.74	17.5 (M:17.5)	1		1	0	K.EALPHLQINCSHFTTIARPTIGNK.K	Carbamidomethyl: 10	ETD	381 - 404	SKP2_HUMAN	S-phase kinase-associated protein 2 OS=Homo sapiens GN=SKP2 PE=1 SV=2	4645308	29
859	558.347	1114.61	2	59.06	180.28	20.73	57.5 (M:57.5)	5		1	1	K.KNQEIWGIK.C		CID	405 - 413	SKP2_HUMAN	S-phase kinase-associated protein 2 OS=Homo sapiens GN=SKP2 PE=1 SV=2	25017760	39
1044	494.322	986.519	2	112.19	538.89	24.69	47.5 (M:47.5)	6		1	0	K.NQEIWGIK.C		CID	406 - 413	SKP2_HUMAN	S-phase kinase-associated protein 2 OS=Homo sapiens GN=SKP2 PE=1 SV=2	31689306	78
996	530.361	1058.58	2	120.7	228.68	23.64	35.7 (M:35.7)	8		1	0	R.LTLQKPSCL.-	Carbamidomethyl: 8	CID	416 - 424	SKP2_HUMAN	S-phase kinase-associated protein 2 OS=Homo sapiens GN=SKP2 PE=1 SV=2	82473280	64
984	530.366	1058.58	2	130.13	242.17	23.38	23.7 (M:23.7)	8		1	0	R.LTLQKPSCL.-	Carbamidomethyl: 8	ETD	416 - 424	SKP2_HUMAN	S-phase kinase-associated protein 2 OS=Homo sapiens GN=SKP2 PE=1 SV=2	10332782	27

## Sheet: Replica2 +Sirt6
Cmpd.	m/z meas.	Mr calc.	z	Δ m/z [ppm]	RMS90 [ppm]	Rt [min]	Scores	#Cmpds.	Site [%]	Rank	P	Sequence	Modifications	Type	Range	Accession	Protein	Peptide Intensity	IntCov. [%]
1453	709.415	2832.37	4	443.68	169.35	32.6	33.4 (M:33.4)	11		1	1	R.KHLQEIPDLSSNVATSFTWGWDSSK.T		ETD	´4-28	SKP2_HUMAN	S-phase kinase-associated protein 2 OS=Homo sapiens GN=SKP2 PE=1 SV=2	37053300	40
1442	945.159	2832.37	3	29.38	159.05	32.42	97.4 (M:97.4)	11		1	1	R.KHLQEIPDLSSNVATSFTWGWDSSK.T		CID	´4-28	SKP2_HUMAN	S-phase kinase-associated protein 2 OS=Homo sapiens GN=SKP2 PE=1 SV=2	6187283	52
2053	902.832	2704.28	3	442.04	129.35	45.17	60.7 (M:60.7)	23		1	0	K.HLQEIPDLSSNVATSFTWGWDSSK.T		CID	´5-30	SKP2_HUMAN	S-phase kinase-associated protein 2 OS=Homo sapiens GN=SKP2 PE=1 SV=2	4023948	44
1321	761.446	1520.78	2	66.87	116.47	29.85	86.8 (M:86.8)	20		1	0	K.TSELLSGMGVSALEK.E		CID	29 - 43	SKP2_HUMAN	S-phase kinase-associated protein 2 OS=Homo sapiens GN=SKP2 PE=1 SV=2	194600448	63
1324	761.449	1520.78	2	70.81	94.25	29.98	49.9 (M:49.9)	20		1	0	K.TSELLSGMGVSALEK.E		ETD	29 - 43	SKP2_HUMAN	S-phase kinase-associated protein 2 OS=Homo sapiens GN=SKP2 PE=1 SV=2	114853200	53
1123	769.414	1536.77	2	27.89	146.35	25.79	45.8 (M:45.8)	23		1	0	K.TSELLSGMGVSALEK.E	Oxidation: 8	ETD	29 - 43	SKP2_HUMAN	S-phase kinase-associated protein 2 OS=Homo sapiens GN=SKP2 PE=1 SV=2	24405566	25
1123	769.414	1536.77	2	27.89	147.33	25.79	83.0 (M:83.0)	23		1	0	K.TSELLSGMGVSALEK.E	Oxidation: 8	CID	29 - 43	SKP2_HUMAN	S-phase kinase-associated protein 2 OS=Homo sapiens GN=SKP2 PE=1 SV=2	24405566	61
1610	1047.86	4186.04	4	322.87	160.2	35.94	22.9 (M:22.9)	2		2	1	K.TSELLSGMGVSALEKEEPDSENIPQELLSNLGHPESPPR.K		CID	29 - 67	SKP2_HUMAN	S-phase kinase-associated protein 2 OS=Homo sapiens GN=SKP2 PE=1 SV=2	6100284	42
1552	1051.61	4202.03	4	90.9	172.79	34.71	20.9 (M:20.9)	1		1	1	K.TSELLSGMGVSALEKEEPDSENIPQELLSNLGHPESPPR.K	Oxidation: 8	CID	29 - 67	SKP2_HUMAN	S-phase kinase-associated protein 2 OS=Homo sapiens GN=SKP2 PE=1 SV=2	20148268	55
1699	1067.54	4266	4	31.61	145.63	37.79	21.7 (M:21.7)	1	50.4	1	1	K.TSELLSGMGVSALEKEEPDSENIPQELLSNLGHPESPPR.K	Phospho: 36	CID	29 - 67	SKP2_HUMAN	S-phase kinase-associated protein 2 OS=Homo sapiens GN=SKP2 PE=1 SV=2	8130942	32
1477	895.484	2683.27	3	58.67	142.2	33.09	41.2 (M:41.2)	9		1	0	K.EEPDSENIPQELLSNLGHPESPPR.K		CID	44 - 67	SKP2_HUMAN	S-phase kinase-associated protein 2 OS=Homo sapiens GN=SKP2 PE=1 SV=2	13633081	42
1579	922.111	2763.24	3	26.13	128.12	35.26	56.0 (M:56.0)	4	99.77	1	0	K.EEPDSENIPQELLSNLGHPESPPR.K	Phospho: 21	CID	44 - 67	SKP2_HUMAN	S-phase kinase-associated protein 2 OS=Homo sapiens GN=SKP2 PE=1 SV=2	60275328	28
1569	922.127	2763.24	3	43.48	260.98	35.06	33.9 (M:33.9)	4	1.1	2	0	K.EEPDSENIPQELLSNLGHPESPPR.K	Phospho: 14	CID	44 - 67	SKP2_HUMAN	S-phase kinase-associated protein 2 OS=Homo sapiens GN=SKP2 PE=1 SV=2	18356964	22
701	450.952	1349.73	3	76.77	373.72	16.87	45.5 (M:45.5)	13		1	2	K.SKGSDKDFVIVR.R		CID	72 - 83	SKP2_HUMAN	S-phase kinase-associated protein 2 OS=Homo sapiens GN=SKP2 PE=1 SV=2	1702545	45
708	450.974	1349.73	3	125.55	126.89	16.78	78.9 (M:78.9)	13		1	2	K.SKGSDKDFVIVR.R		ETD	72 - 83	SKP2_HUMAN	S-phase kinase-associated protein 2 OS=Homo sapiens GN=SKP2 PE=1 SV=2	2932865	59
810	477.612	1429.7	3	82.02	130.45	19.15	74.7 (M:74.7)	11	99.95	1	2	K.SKGSDKDFVIVR.R	Phospho: 4	ETD	72 - 83	SKP2_HUMAN	S-phase kinase-associated protein 2 OS=Homo sapiens GN=SKP2 PE=1 SV=2	1906891	61
810	477.612	1429.7	3	82.02	471.12	19.15	37.1 (M:37.1)	11	94.4	1	2	K.SKGSDKDFVIVR.R	Phospho: 4	CID	72 - 83	SKP2_HUMAN	S-phase kinase-associated protein 2 OS=Homo sapiens GN=SKP2 PE=1 SV=2	1906891	25
824	477.613	1429.7	3	84.12	155.53	19.26	33.2 (M:33.2)	10	90.42	1	2	K.SKGSDKDFVIVR.R	Phospho: 1	CID	72 - 83	SKP2_HUMAN	S-phase kinase-associated protein 2 OS=Homo sapiens GN=SKP2 PE=1 SV=2	39427752	23
902	568.313	1134.6	2	7.15	217.89	21.08	51.6 (M:51.6)	42		1	1	K.GSDKDFVIVR.R		ETD	74 - 83	SKP2_HUMAN	S-phase kinase-associated protein 2 OS=Homo sapiens GN=SKP2 PE=1 SV=2	8659707	36
861	568.352	1134.6	2	75.77	247.96	20.03	71.9 (M:71.9)	42		1	1	K.GSDKDFVIVR.R		CID	74 - 83	SKP2_HUMAN	S-phase kinase-associated protein 2 OS=Homo sapiens GN=SKP2 PE=1 SV=2	168876192	78
1855	889.027	1775.89	2	81.72	158.31	40.96	60.4 (M:60.4)	167		1	0	R.LASDESLWQTLDLTGK.N		ETD	130 - 145	SKP2_HUMAN	S-phase kinase-associated protein 2 OS=Homo sapiens GN=SKP2 PE=1 SV=2	5563431	11
1565	889.033	1775.89	2	88.47	209.95	35	97.0 (M:97.0)	167		1	0	R.LASDESLWQTLDLTGK.N		CID	130 - 145	SKP2_HUMAN	S-phase kinase-associated protein 2 OS=Homo sapiens GN=SKP2 PE=1 SV=2	24608306	67
548	504.793	1007.51	2	56.07	236.51	13.34	42.0 (M:42.0)	49		1	0	K.NLHPDVTGR.L		CID	146 - 154	SKP2_HUMAN	S-phase kinase-associated protein 2 OS=Homo sapiens GN=SKP2 PE=1 SV=2	547117248	58
654	504.809	1007.51	2	87.76	107.6	15.67	27.6 (M:27.6)	49		1	0	K.NLHPDVTGR.L		ETD	146 - 154	SKP2_HUMAN	S-phase kinase-associated protein 2 OS=Homo sapiens GN=SKP2 PE=1 SV=2	7353544	14
1211	552.389	1102.65	2	102.8	196.56	27.53	96.7 (M:96.7)	67		1	0	R.LLSQGVIAFR.C		CID	155 - 164	SKP2_HUMAN	S-phase kinase-associated protein 2 OS=Homo sapiens GN=SKP2 PE=1 SV=2	559545920	77
1202	552.39	1102.65	2	104.61	198.81	27.33	62.5 (M:62.5)	67		1	0	R.LLSQGVIAFR.C		ETD	155 - 164	SKP2_HUMAN	S-phase kinase-associated protein 2 OS=Homo sapiens GN=SKP2 PE=1 SV=2	269645088	25
1422	604.014	1807.84	3	653.95	93.26	31.97	65.9 (M:65.9)	48		1	0	R.SFMDQPLAEHFSPFR.V		ETD	168 - 182	SKP2_HUMAN	S-phase kinase-associated protein 2 OS=Homo sapiens GN=SKP2 PE=1 SV=2	9601743	67
1291	609.006	1823.83	3	90.89	158.12	29.2	63.2 (M:63.2)	43		1	0	R.SFMDQPLAEHFSPFR.V	Oxidation: 3	ETD	168 - 182	SKP2_HUMAN	S-phase kinase-associated protein 2 OS=Homo sapiens GN=SKP2 PE=1 SV=2	308030464	45
1444	904.976	1807.84	2	56.5	197.79	32.47	73.4 (M:73.4)	48		1	0	R.SFMDQPLAEHFSPFR.V		CID	168 - 182	SKP2_HUMAN	S-phase kinase-associated protein 2 OS=Homo sapiens GN=SKP2 PE=1 SV=2	77193808	64
1305	912.997	1823.83	2	81.79	106.2	29.5	78.2 (M:78.2)	43		1	0	R.SFMDQPLAEHFSPFR.V	Oxidation: 3	CID	168 - 182	SKP2_HUMAN	S-phase kinase-associated protein 2 OS=Homo sapiens GN=SKP2 PE=1 SV=2	45685832	52
1414	696.416	2781.38	4	91.88	208.24	31.84	64.5 (M:64.5)	27		1	0	R.VQHMDLSNSVIEVSTLHGILSQCSK.L	Carbamidomethyl: 23	ETD	183 - 207	SKP2_HUMAN	S-phase kinase-associated protein 2 OS=Homo sapiens GN=SKP2 PE=1 SV=2	45137432	33
1342	700.451	2797.37	4	143.13	212.49	30.35	47.8 (M:47.8)	25		1	0	R.VQHMDLSNSVIEVSTLHGILSQCSK.L	Carbamidomethyl: 23; Oxidation: 4	ETD	183 - 207	SKP2_HUMAN	S-phase kinase-associated protein 2 OS=Homo sapiens GN=SKP2 PE=1 SV=2	24627500	34
1428	928.218	2781.38	3	90.93	187.09	32.13	53.8 (M:53.8)	27		1	0	R.VQHMDLSNSVIEVSTLHGILSQCSK.L	Carbamidomethyl: 23	CID	183 - 207	SKP2_HUMAN	S-phase kinase-associated protein 2 OS=Homo sapiens GN=SKP2 PE=1 SV=2	20373286	34
1321	933.548	2797.37	3	88.66	161.78	29.92	73.6 (M:73.6)	25		1	0	R.VQHMDLSNSVIEVSTLHGILSQCSK.L	Carbamidomethyl: 23; Oxidation: 4	CID	183 - 207	SKP2_HUMAN	S-phase kinase-associated protein 2 OS=Homo sapiens GN=SKP2 PE=1 SV=2	9810219	30
1151	571.882	1141.65	2	90.86	161.02	26.35	82.5 (M:82.5)	40		1	0	K.LQNLSLEGLR.L		CID	208 - 217	SKP2_HUMAN	S-phase kinase-associated protein 2 OS=Homo sapiens GN=SKP2 PE=1 SV=2	134004736	78
1159	571.886	1141.65	2	97.86	369.04	26.41	36.2 (M:36.2)	40		1	0	K.LQNLSLEGLR.L		ETD	208 - 217	SKP2_HUMAN	S-phase kinase-associated protein 2 OS=Homo sapiens GN=SKP2 PE=1 SV=2	712161600	38
1106	585.89	1169.67	2	85.22	209.89	25.39	87.6 (M:87.6)	52		1	0	R.LSDPIVNTLAK.N		CID	218 - 228	SKP2_HUMAN	S-phase kinase-associated protein 2 OS=Homo sapiens GN=SKP2 PE=1 SV=2	429777824	82
1105	585.891	1169.67	2	86.93	123.34	25.23	36.7 (M:36.7)	52		1	0	R.LSDPIVNTLAK.N		ETD	218 - 228	SKP2_HUMAN	S-phase kinase-associated protein 2 OS=Homo sapiens GN=SKP2 PE=1 SV=2	714857856	28
1240	618.732	1853.04	3	73.87	370.29	28.13	35.5 (M:35.5)	2		1	1	R.LSDPIVNTLAKNSNLVR.L		CID	218 - 234	SKP2_HUMAN	S-phase kinase-associated protein 2 OS=Homo sapiens GN=SKP2 PE=1 SV=2	8789646	39
1240	618.732	1853.04	3	73.87	118.37	28.13	41.8 (M:41.8)	2		1	1	R.LSDPIVNTLAKNSNLVR.L		ETD	218 - 234	SKP2_HUMAN	S-phase kinase-associated protein 2 OS=Homo sapiens GN=SKP2 PE=1 SV=2	8789646	49
1760	845.512	2533.19	3	126.18	93.86	39.08	43.2 (M:43.2)	29		1	0	R.LNLSGCSGFSEFALQTLLSSCSR.L	Carbamidomethyl: 6, 21	ETD	235 - 257	SKP2_HUMAN	S-phase kinase-associated protein 2 OS=Homo sapiens GN=SKP2 PE=1 SV=2	21482052	36
1768	1267.71	2533.19	2	82.57	91.75	39.19	90.0 (M:90.0)	29		1	0	R.LNLSGCSGFSEFALQTLLSSCSR.L	Carbamidomethyl: 6, 21	CID	235 - 257	SKP2_HUMAN	S-phase kinase-associated protein 2 OS=Homo sapiens GN=SKP2 PE=1 SV=2	8060530	38
1904	958.957	1915.87	2	17.33	201.01	41.97	30.6 (M:30.6)	14		1	0	R.LDELNLSWCFDFTEK.H	Carbamidomethyl: 9	ETD	258 - 272	SKP2_HUMAN	S-phase kinase-associated protein 2 OS=Homo sapiens GN=SKP2 PE=1 SV=2	1367138	11
2073	958.958	1915.87	2	18.37	118.6	45.59	85.3 (M:85.3)	14		1	0	R.LDELNLSWCFDFTEK.H	Carbamidomethyl: 9	CID	258 - 272	SKP2_HUMAN	S-phase kinase-associated protein 2 OS=Homo sapiens GN=SKP2 PE=1 SV=2	2741958	38
1232	606.359	2421.28	4	53.78	122.32	27.97	85.8 (M:85.8)	118		1	0	K.HVQVAVAHVSETITQLNLSGYR.K		ETD	273 - 294	SKP2_HUMAN	S-phase kinase-associated protein 2 OS=Homo sapiens GN=SKP2 PE=1 SV=2	39940748	46
1246	808.14	2421.28	3	50.2	174.47	28.36	112.5 (M:112.5)	118		1	0	K.HVQVAVAHVSETITQLNLSGYR.K		CID	273 - 294	SKP2_HUMAN	S-phase kinase-associated protein 2 OS=Homo sapiens GN=SKP2 PE=1 SV=2	36178096	57
944	687.421	1372.77	2	43.66	143.96	21.93	56.3 (M:56.3)	11		1	1	K.NLQKSDLSTLVR.R		CID	296 - 307	SKP2_HUMAN	S-phase kinase-associated protein 2 OS=Homo sapiens GN=SKP2 PE=1 SV=2	4022377	40
944	687.421	1372.77	2	43.66	133.28	21.93	32.8 (M:32.8)	11		1	1	K.NLQKSDLSTLVR.R		ETD	296 - 307	SKP2_HUMAN	S-phase kinase-associated protein 2 OS=Homo sapiens GN=SKP2 PE=1 SV=2	4022377	13
997	445.77	889.487	2	43.24	436.43	22.9	46.9 (M:46.9)	30		1	0	K.SDLSTLVR.R		ETD	300 - 307	SKP2_HUMAN	S-phase kinase-associated protein 2 OS=Homo sapiens GN=SKP2 PE=1 SV=2	139606560	22
1049	445.792	889.487	2	92.59	181.75	24.15	61.2 (M:61.2)	30		1	0	K.SDLSTLVR.R		CID	300 - 307	SKP2_HUMAN	S-phase kinase-associated protein 2 OS=Homo sapiens GN=SKP2 PE=1 SV=2	7143041	68
1231	666.393	1996.02	3	66.91	101.72	28.05	41.4 (M:41.4)	2		1	1	R.RCPNLVHLDLSDSVMLK.N	Carbamidomethyl: 2	ETD	308 - 324	SKP2_HUMAN	S-phase kinase-associated protein 2 OS=Homo sapiens GN=SKP2 PE=1 SV=2	8219786	24
1231	666.393	1996.02	3	66.91	389.01	28.05	49.8 (M:49.8)	2		1	1	R.RCPNLVHLDLSDSVMLK.N	Carbamidomethyl: 2	CID	308 - 324	SKP2_HUMAN	S-phase kinase-associated protein 2 OS=Homo sapiens GN=SKP2 PE=1 SV=2	8219786	45
1168	671.703	2012.02	3	34.17	188.62	26.7	15.3 (M:15.3)	1		4	1	R.RCPNLVHLDLSDSVMLK.N	Carbamidomethyl: 2; Oxidation: 15	CID	308 - 324	SKP2_HUMAN	S-phase kinase-associated protein 2 OS=Homo sapiens GN=SKP2 PE=1 SV=2	13254405	19
1361	614.378	1839.92	3	103.02	113.3	30.68	95.0 (M:95.0)	18		1	0	R.CPNLVHLDLSDSVMLK.N	Carbamidomethyl: 1	ETD	309 - 324	SKP2_HUMAN	S-phase kinase-associated protein 2 OS=Homo sapiens GN=SKP2 PE=1 SV=2	16597628	30
1361	614.378	1839.92	3	103.02	321.8	30.68	62.7 (M:62.7)	18		1	0	R.CPNLVHLDLSDSVMLK.N	Carbamidomethyl: 1	CID	309 - 324	SKP2_HUMAN	S-phase kinase-associated protein 2 OS=Homo sapiens GN=SKP2 PE=1 SV=2	16597628	39
1285	619.7	1855.92	3	86.58	250.45	29.07	60.1 (M:60.1)	9		1	0	R.CPNLVHLDLSDSVMLK.N	Carbamidomethyl: 1; Oxidation: 14	CID	309 - 324	SKP2_HUMAN	S-phase kinase-associated protein 2 OS=Homo sapiens GN=SKP2 PE=1 SV=2	29891592	33
1285	619.7	1855.92	3	86.58	103.98	29.07	87.4 (M:87.4)	9		1	0	R.CPNLVHLDLSDSVMLK.N	Carbamidomethyl: 1; Oxidation: 14	ETD	309 - 324	SKP2_HUMAN	S-phase kinase-associated protein 2 OS=Homo sapiens GN=SKP2 PE=1 SV=2	29891592	59
1940	739.789	2216.16	3	81.17	200.23	42.78	70.7 (M:70.7)	92		1	0	R.CYDIIPETLLELGEIPTLK.T	Carbamidomethyl: 1	ETD	345 - 363	SKP2_HUMAN	S-phase kinase-associated protein 2 OS=Homo sapiens GN=SKP2 PE=1 SV=2	3196726	61
1962	1109.15	2216.16	2	56.09	101.98	43.22	121.3 (M:121.3)	92		1	0	R.CYDIIPETLLELGEIPTLK.T	Carbamidomethyl: 1	CID	345 - 363	SKP2_HUMAN	S-phase kinase-associated protein 2 OS=Homo sapiens GN=SKP2 PE=1 SV=2	50513424	67
1726	614.784	1841.07	3	143.1	115.69	38.36	98.3 (M:98.3)	145		1	0	K.TLQVFGIVPDGTLQLLK.E		ETD	364 - 380	SKP2_HUMAN	S-phase kinase-associated protein 2 OS=Homo sapiens GN=SKP2 PE=1 SV=2	19402568	39
1729	921.675	1841.07	2	146.04	121.19	38.42	100.3 (M:100.3)	145		1	0	K.TLQVFGIVPDGTLQLLK.E		CID	364 - 380	SKP2_HUMAN	S-phase kinase-associated protein 2 OS=Homo sapiens GN=SKP2 PE=1 SV=2	323439456	68
1129	544.721	2717.41	5	426.44	131.32	25.91	32.3 (M:32.3)	6		1	0	K.EALPHLQINCSHFTTIARPTIGNK.K	Carbamidomethyl: 10	ETD	381 - 404	SKP2_HUMAN	S-phase kinase-associated protein 2 OS=Homo sapiens GN=SKP2 PE=1 SV=2	14712669	19
1058	570.391	2845.5	5	496.68	207.02	24.35	23.1 (M:23.1)	2		1	1	K.EALPHLQINCSHFTTIARPTIGNKK.N	Carbamidomethyl: 10	ETD	381 - 405	SKP2_HUMAN	S-phase kinase-associated protein 2 OS=Homo sapiens GN=SKP2 PE=1 SV=2	10879424	17
869	558.36	1114.61	2	82.34	149.44	20.4	37.7 (M:37.7)	17		1	1	K.KNQEIWGIK.C		ETD	405 - 413	SKP2_HUMAN	S-phase kinase-associated protein 2 OS=Homo sapiens GN=SKP2 PE=1 SV=2	80193488	34
869	558.36	1114.61	2	82.34	369.4	20.4	56.1 (M:56.1)	17		1	1	K.KNQEIWGIK.C		CID	405 - 413	SKP2_HUMAN	S-phase kinase-associated protein 2 OS=Homo sapiens GN=SKP2 PE=1 SV=2	80193488	44
1086	494.304	986.519	2	75.78	255.13	24.81	56.2 (M:56.2)	15		1	0	K.NQEIWGIK.C		CID	406 - 413	SKP2_HUMAN	S-phase kinase-associated protein 2 OS=Homo sapiens GN=SKP2 PE=1 SV=2	176951056	81
1064	494.332	986.519	2	132.42	143.59	24.49	26.5 (M:26.5)	15		1	0	K.NQEIWGIK.C		ETD	406 - 413	SKP2_HUMAN	S-phase kinase-associated protein 2 OS=Homo sapiens GN=SKP2 PE=1 SV=2	33303022	58
1034	530.345	1058.58	2	90.54	333.96	23.84	28.2 (M:28.2)	18		1	0	R.LTLQKPSCL.-	Carbamidomethyl: 8	ETD	416 - 424	SKP2_HUMAN	S-phase kinase-associated protein 2 OS=Homo sapiens GN=SKP2 PE=1 SV=2	62702740	55
1009	530.362	1058.58	2	122.59	141.6	23.15	41.7 (M:41.7)	18		1	0	R.LTLQKPSCL.-	Carbamidomethyl: 8	CID	416 - 424	SKP2_HUMAN	S-phase kinase-associated protein 2 OS=Homo sapiens GN=SKP2 PE=1 SV=2	81907528	64
1060	551.366	1100.59	2	115.59	294.66	24.24	26.0 (M:26.0)	3		1	0	R.LTLQKPSCL.-	Carbamidomethyl: 8; Acetyl: 5	CID	416 - 424	SKP2_HUMAN	S-phase kinase-associated protein 2 OS=Homo sapiens GN=SKP2 PE=1 SV=2	12551428	42
